# Supplementary material for: Radial Oxygen Loss from Plant Roots—Methods
Source: Plants (Basel). 2021 Oct 28;10(11):2322. doi: 10.3390/plants10112322 (PMC8622749; doi:10.3390/plants10112322)
Supplement: Supplementary file 1 [file plants-10-02322-s001.zip]

Archive with 1 entries (1 files):
- plants-1437146-supplementary.pdf
